# Supplementary material for: A comparison of work-related physical activity levels between inpatient and outpatient physical therapists: an observational cohort trial
Source: BMC Res Notes. 2016 Jun 16;9:313. doi: 10.1186/s13104-016-2119-y (PMC4910207; doi:10.1186/s13104-016-2119-y)
Supplement: Supplementary file 1 — 10.1186/s13104-016-2119-y Accelerometry data. [file 13104_2016_2119_MOESM1_ESM.xlsx]

## Sheet: Sheet1
Subject	Group0IP10P	TotalDatasetLength	Age	Gender	BW	kcals	Averagekcalsperday	Averagekcalsperhour	METs	MET_Hour	TotalTimeinSedentaryBouts	AverageLengthofSedentaryBouts	MaximumLengthofSedentaryBouts	DailyAverageofSedentaryBouts	TotalTime	Sedentary	Sedentaryperday	Sedentary_percent_day	Light	Lifestyle	LightLifestyle	Lightperday	Light_percent_Day	Moderate	moderateperday	Vigorous	VeryVigorous	vigoroustotal	Vigorousperday	TotalMVPA	percent_inMVPA	AverageMVPAperday	MVPA_percent_Day	StepsCounts	Stepsperday	StepsPerMinute	SITTING	STANDING	LYING
1	0	7	27	F	96	72.7	18.2	1.7	1.05	6.3	526.7	14.2	28.7	131.7	348.3	1902.5	271.79	78.03	236.67	169.17	405.83	57.98	16.65	73.5	10.5	0.67	0	0.67	0.1	74.17	3.1	18.54	5.32	21522	3074.57	9	21809	47934	462
2	0	7	27	F	178	617.8	103	9	1.13	6.78	1061.8	17.1	57.8	177	461.78	2693	384.71	83.31	296.5	128.83	425.33	60.76	13.16	96.33	13.76	1.33	0.17	1.5	0.21	97.83	3	16.31	3.53	19431	2775.86	6	64079	17866	1227
3	0	7	26	F	122	179.6	44.9	4.6	1.08	6.48	396	14.1	30.8	99	315.47	1702.5	243.21	77.1	271.33	117.5	388.83	55.55	17.61	66	9.43	0.83	0	0.83	0.12	66.83	3.1	16.71	5.3	15659	2237	7.3	34414	45961	400
4	0	6	32	F	150	333.3	83.3	9.8	1.17	7.02	237.5	14.8	24.5	59.4	288.29	1126.67	187.78	65.13	325.5	165.33	490.83	81.81	28.38	73.33	12.22	1.33	0.17	1.5	0.25	74.83	4.4	18.71	6.49	20293	3382.17	12	51764	65384	1942
5	0	5	30	F	195	1129.62	282.4	25.67	1.3	7.82	375.8	15.7	28.7	94	459.62	1577.83	315.57	68.66	528.17	0	528.17	105.63	22.98	152	30.4	1.5	0.17	1.67	0.33	153.67	6.8	38.42	8.36	26975	5395	11.9	75753	69431	7360
6	0	5	29	F	142	378.15	94.54	10.22	1.16	6.98	456	17.5	42.3	114	398.43	1399.17	279.83	70.23	483.83	0	483.83	96.77	24.29	83.33	16.67	3.83	0.17	4	0.8	87.33	4.43	21.83	5.48	18855	3771	9.6	81386	49801	239
7	0	5	29	F	140	924.33	184.87	14.22	1.28	7.69	441	15.8	23	88.2	539.77	1918.83	383.77	71.1	590.33	0	590.33	118.07	21.87	176.5	35.3	6.17	7	13.17	2.63	189.67	7.03	37.93	7.03	31700	6340	11.7	55762	87333	6712
8	0	5	31	F	225	1684.94	336.99	33.04	1.36	8.13	219.3	14.6	26.2	43.9	515.6	1619	323.8	62.8	778.67	0	778.67	155.73	30.2	176.17	35.23	3.83	0.33	4.17	0.83	180.33	7	36.07	7	26877	5375.4	10.4	59161	57408	24399
9	0	5	29	F	145	586.3	117.26	10.47	1.18	7.05	531.3	14.8	32	106.3	567	2083.33	416.67	73.49	617	0	617	123.4	21.76	132.33	26.47	1.83	0.5	2.33	0.47	134.67	4.75	26.93	4.75	30337	6067.4	10.7	91681	79207	296
10	0	5	50	F	200	1349.23	337.31	29.98	1.35	8.07	296.7	17.5	41.5	74.2	496.43	1631	326.2	65.71	625.33	0	625.33	125.07	25.19	179.17	35.83	1	0.5	1.5	0.3	180.67	7.41	45.17	9.1	20961	4192.2	8.6	72692	41282	43860
11	0	5	49	F	200	507	126.75	12.68	1.16	6.97	414.3	17.3	34.2	103.6	425.17	1584.5	316.9	74.54	453	0	453	90.6	21.31	69.5	13.9	1	0.17	1.17	0.23	70.67	3.35	17.67	4.16	22610	4522	10.7	75012	65642	951
12	0	5	31	F	130	197.72	49.43	4.82	1.09	6.52	570.8	17.3	90.5	142.7	432.89	1771.67	354.33	81.85	323	0	323	64.6	14.92	55	11	0.67	0.17	0.83	0.17	55.83	2.6	13.96	3.22	12323	2464.6	5.7	61587	70040	8763
13	0	5	62	F	140	337.71	67.54	7.04	1.11	6.67	709	17.7	55.2	141.8	530.6	2047	409.4	77.16	513.67	0	513.67	102.73	19.36	92	18.4	0.33	0	0.33	0.07	92.33	3.48	18.47	3.48	21562	4312.4	8.1	82796	72699	1440
14	0	5	40	F	140	697.7	139.54	12.03	1.18	7.06	908.8	16.8	60.3	181.8	644.53	2571	514.2	79.78	494.67	0	494.67	98.93	15.35	148.67	29.73	8.17	0.17	8.33	1.67	157	4.87	31.4	4.87	23519	4703.8	7.3	94094	76616	18735
15	0	5	47	F	165	1296.02	259.2	22.35	1.29	7.72	903.2	20.1	43.5	180.6	626.67	2322.5	464.5	74.12	584.17	0	584.17	116.83	18.64	224.5	44.9	1.83	0.33	2.17	0.43	226.67	7.23	45.33	7.23	34394	6878.8	11	105278	58299	14111
16	0	5	33	M	125	634.09	126.82	10.07	1.16	6.95	1243.7	19.7	50.5	248.7	672.17	2562.33	512.47	76.24	588.67	0	588.67	117.73	17.52	208.33	41.67	1.17	0.33	1.5	0.3	209.83	6.24	41.97	6.24	35027	7005.4	10.4	84828	100440	11839
17	0	5	27	F	116	241.47	60.37	5.75	1.11	6.67	583.2	16.7	31.7	145.8	444.27	1637.67	327.53	73.72	464.5	0	464.5	92.9	20.91	91.5	18.3	3.5	0.33	3.83	0.77	95.33	4.34	23.83	5.36	20376	4075.2	9.3	54054	91596	1910
18	0	5	25	F	138	680.88	170.22	15.13	1.22	7.32	735.5	22.3	58.2	183.9	496.48	1901	380.2	76.58	373.5	0	373.5	74.7	15.05	164.67	32.93	1.5	0.17	1.67	0.33	166.33	6.81	41.58	8.38	26428	5285.6	10.8	68046	68751	1485
19	0	5	26	F	140	433.04	86.61	6.87	1.13	6.76	901.2	18.4	47.7	180.2	618.97	2371.33	474.27	76.62	611.67	0	611.67	122.33	19.76	111.17	22.23	0.67	0	0.67	0.13	111.83	3.61	22.37	3.61	22415	4483	7.2	85707	78160	10798
20	0	6	34	F	133	483.4	80.6	3.7	1.06	6.36	5883	420.2	3814.5	980.5	1302.08	7120.83	1186.81	91.15	338.17	203.83	542	90.33	6.94	147.5	24.58	2.17	0	2.17	0.36	149.67	1.9	24.94	1.92	28108	4684.67	3.6	43068	72400	4068
21	0	6	29	F	132	222.1	44.4	5.3	1.1	6.6	314	15.7	29	62.8	349.99	1545	257.5	73.57	329	145.33	474.33	79.06	22.59	65.5	10.92	1.67	0	1.67	0.28	67.17	3.2	13.43	3.84	18816	3136	9	50852	61703	3471
22	0	6	32	M	135	281.6	93.9	9.7	1.17	7.02	169.5	15.4	28.7	56.5	251.17	1049.5	174.92	69.64	212	99.17	311.17	51.86	20.65	69	11.5	3.83	0.33	4.17	0.69	73.17	5.1	24.39	9.71	15129	2521.5	10.6	68717	51031	5497
23	0	6	24	F	125	223.5	44.7	4.6	1.09	6.54	411.3	17.1	29.3	82.3	436.86	2002.33	333.72	76.39	350.5	174.33	524.83	87.47	20.02	76.83	12.81	1.33	0.17	1.5	0.25	78.33	3	15.67	3.59	18065	3010.83	6.9	97389	46816	6679
24	0	4	24	F	160	349.8	87.5	8.7	1.12	6.72	943.3	20.1	55	235.8	529.58	1850	462.5	87.33	144.83	57.33	202.17	50.54	9.54	65.67	16.42	0.17	0.33	0.5	0.13	66.17	3.1	16.54	3.12	11456	2864	5.4	60261	68722	1042
25	0	4	24	F	165	1157.1	385.7	25.7	1.36	8.16	418.8	16.8	29.7	139.6	578.65	1508.67	377.17	65.18	364.17	165.33	529.5	132.38	22.88	203.67	50.92	3.33	0.33	3.67	0.92	207.33	9.2	69.11	11.94	30454	7613.5	13.6	78529	44803	23341
26	0	4	36	F	195	770.8	192.7	17.5	1.23	7.38	236.3	16.9	37.7	59.1	589.29	1426.83	356.71	60.53	509.17	310.67	819.83	204.96	34.78	109.17	27.29	1.17	0.17	1.33	0.33	110.5	4.7	27.63	4.69	24823	6205.75	10.5	72353	57936	4017
27	0	4	28	F	126	215.1	53.8	4.8	1.11	6.66	369.5	18.5	40.2	92.4	589.96	1628	407	68.99	437	223.33	660.33	165.08	27.98	70.67	17.67	0.5	0.33	0.83	0.21	71.5	3	17.88	3.03	17149	4287.25	7.3	78499	34914	5512
28	0	4	25	F	116	281.5	56.3	4.5	1.09	6.54	986.5	21	56.3	197.3	763.47	2533.67	633.42	82.97	290.83	136.83	427.67	106.92	14	114.5	28.63	1.17	0	1.17	0.29	115.67	3.8	23.13	3.03	22589	5647.25	7.3	79075	97021	4343
29	0	7	27	F	105	286.5	71.6	6.1	1.14	6.84	310.7	19.4	41	77.7	361.04	1565.67	223.67	61.95	454.33	262.83	717.17	102.45	28.38	129.83	18.55	5.33	4.5	9.83	1.4	139.67	5.8	34.92	9.67	23833	3404.71	9.8	32358	36158	17607
30	0	6	36	M	161	754.3	150.9	16.4	1.22	7.32	394.7	13.6	20.2	78.9	422.26	1769.33	294.89	69.84	418	176	594	99	23.45	140.67	23.44	1.17	0	1.17	0.19	141.83	5.7	28.37	6.72	27230	4538.33	10.9	51910	95374	26
31	1	15	34	M	200	665	166.3	15.5	1.23	7.38	4564.2	760.7	4097.5	1141	134.71	1288.5	85.9	54.44	424.17	307.5	731.67	48.78	30.91	92	6.13	0.5	0	0.5	0.03	92.5	4.4	23.13	14.65	30250	2016.67	14.3	37857	16856	4159
32	1	7	31	F	114	88.6	22.1	2.2	1.05	6.3	5446.2	136.2	2324.7	1361.5	278.36	1690.67	241.52	83.77	169.83	87.5	257.33	36.76	12.75	39.67	5.67	0.5	0	0.5	0.07	40.17	2	10.04	3.48	9843	1406.14	5	26378	28475	6257
33	1	7	26	F	142	313	78.2	9.2	1.14	6.84	4091.7	255.7	1190.7	1022.9	254.81	1444.17	206.31	75.12	226.17	112.5	338.67	48.38	17.62	79	11.29	0.5	0.33	0.83	0.12	79.83	4.3	19.96	7.27	18141	2591.57	9.7	27487	35783	9050
34	1	7	33	F	122	310.7	103.6	7.6	1.13	6.78	4373	190.1	2086.5	1457.7	296.9	1724.17	246.31	73.65	242.83	111.17	354	50.57	15.12	112.5	16.07	0.17	0	0.17	0.02	112.67	5.1	37.56	11.23	20358	2908.29	9.3	36239	47221	3452
35	1	7	28	M	244	944.8	236.2	17.5	1.17	7.02	4179.8	107.2	850.2	1045	399.19	2183.17	311.88	73.84	411.17	200	611.17	87.31	20.67	92.67	13.24	0	0	0	0	92.67	3.2	23.17	5.49	20713	2959	7.2	18595	57862	612
36	1	7	32	M	165	1034.4	258.6	19.5	1.26	7.56	8371.8	761.1	5530.7	2093	383.62	2020.17	288.6	68.01	472.5	181.83	654.33	93.48	22.03	158.17	22.6	10.5	0.33	10.83	1.55	169	5.9	42.25	9.96	27069	3867	9.5	34932	35682	1475
37	1	8	27	M	181	682.4	136.5	13.6	1.18	7.08	5592.7	329	1191.3	1118.5	314.06	1892.67	236.58	70.72	421.67	194	615.67	76.96	23	100.83	12.6	3.17	1	4.17	0.52	105	4	21	6.28	23434	2929.25	9	25073	28818	848
38	1	6	27	M	147	302.7	75.7	6.6	1.11	6.66	8958.5	471.5	4146.5	2239.6	395.61	1764.5	294.08	71.11	426.83	181.5	608.33	101.39	24.52	71.5	11.92	0.83	0	0.83	0.14	72.33	3	18.08	4.37	24490	4081.67	10	36864	40989	2685
39	1	7	27	F	131	507.9	169.3	15.9	1.28	7.68	6865.2	980.7	5340.7	2288.4	230.1	1213.67	173.38	65.45	226.83	144.33	371.17	53.02	20.02	89.67	12.81	23.17	2.67	25.83	3.69	115.5	6.8	38.5	14.53	23687	3383.86	13.9	32838	28860	18058
40	1	7	25	M	185	226.6	56.7	4.5	1.08	6.48	10071.8	373	7177.5	2518	314.29	1645.83	235.12	72.88	395.67	157.17	552.83	78.98	24.48	32.67	4.67	1.17	0.17	1.33	0.19	34	1.5	8.5	2.63	17942	2563.14	8	38226	44522	2443
41	1	8	31	F	162	287	95.7	7.4	1.12	6.72	7349.2	334.1	5216.2	2449.7	229.65	1495.33	186.92	75.83	251	87.83	338.83	42.35	17.18	48.67	6.08	2.67	0.33	3	0.38	51.67	2.7	17.22	6.99	12240	1530	6.5	30633	51395	1405
42	1	7	24	M	190	788.7	157.7	16.1	1.2	7.2	8599.8	573.3	4506.8	1720	349.52	1856.83	265.26	71.45	406.67	178.83	585.5	83.64	22.53	107.33	15.33	3.67	0.67	4.33	0.62	111.67	4.4	22.33	6.02	22104	3157.71	8.7	28286	41799	918
43	1	8	28	M	190	980.7	245.2	19.2	1.23	7.38	5911.3	422.2	2574.2	1477.8	325.27	1943.17	242.9	68.3	454.33	192.83	647.17	80.9	22.75	115.5	14.44	6.33	5.5	11.83	1.48	127.33	4.7	31.83	8.95	22985	2873.13	8.5	11694	58286	84
44	1	7	26	M	123	260.4	65.1	5.4	1.11	6.66	8492.8	499.6	5476	2123.2	349.1	1839.5	262.79	71.09	407.83	188.67	596.5	85.21	23.05	79	11.29	7.33	0.33	7.67	1.1	86.67	3.4	21.67	5.86	27357	3908.14	10.8	27262	42711	1043
45	1	7	27	F	160	389.1	97.3	9	1.13	6.78	7547.7	301.9	4049	1886.9	318.5	1761.67	251.67	74.54	311	155.5	466.5	66.64	19.74	76	10.86	1.17	0.17	1.33	0.19	77.33	3.4	19.33	5.73	21329	3047	9.3	46326	34780	375
46	1	7	37	M	175	454.8	113.7	11.7	1.15	6.9	8480.8	314.1	5319.8	2120.2	292.19	1660.17	237.17	76.33	277	108	385	55	17.7	74	10.57	0.17	0	0.17	0.02	74.17	3.5	18.54	5.97	14609	2087	6.9	39305	60537	2407
47	1	7	31	M	184	371.2	92.8	8.1	1.11	6.66	5813.5	207.6	2595.3	1453.4	334.12	1886	269.43	77.35	313.83	138.17	452	64.57	18.54	56.5	8.07	0.5	0.33	0.83	0.12	57.33	2.4	14.33	4.11	16341	2334.43	6.8	18744	59887	87
48	1	7	32	F	154	92.5	23.1	2.1	1.05	6.3	7232.3	278.2	3925	1808.1	309.9	1686.5	240.93	76.54	337.17	144.67	481.83	68.83	21.87	19	2.71	0.83	0.17	1	0.14	20	0.9	5	1.59	15269	2181.29	7	23080	60900	205
49	1	7	32	M	165	1034.4	258.6	19.5	1.26	7.56	8371.8	761.1	5530.7	2093	383.62	2020.17	288.6	68.01	472.5	181.83	654.33	93.48	22.03	158.17	22.6	10.5	0.33	10.83	1.55	169	5.9	42.25	9.96	27069	3867	9.5	48743	142706	1217
50	1	7	34	M	200	665	166.3	15.5	1.23	7.38	4564.2	760.7	4097.5	1141	288.67	1288.5	184.07	59.05	424.17	307.5	731.67	104.52	33.53	92	13.14	0.5	0	0.5	0.07	92.5	4.4	23.13	7.42	30250	4321.43	14.3	59534	102855	5247
51	1	7	41	M	165	898.7	224.7	21.4	1.3	7.8	7430.2	412.8	4028.3	1857.5	307.31	1455	207.86	59.29	403.5	291.5	695	99.29	28.32	172.67	24.67	1.17	0	1.17	0.17	173.83	7.5	43.46	12.4	33377	4768.14	14.4	118083	62726	2167
52	1	7	51	M	218	810.9	202.7	15.6	1.18	7.08	7776.5	486	3868.3	1944.1	370.62	1932.33	276.05	70.27	450.5	206.5	657	93.86	23.89	86.67	12.38	3.33	1.67	5	0.71	91.67	3.4	22.92	5.83	26548	3792.57	9.9	41014	43455	10904
53	1	8	24	F	127	342.4	85.6	7.4	1.14	6.84	7185.7	479	4060.3	1796.4	271.94	1783.17	222.9	75.16	274.83	115.5	390.33	48.79	16.45	97.5	12.19	1.33	0.67	2	0.25	99.5	4.4	24.88	8.39	15726	1965.75	6.9	79007	44561	11018
54	1	8	24	M	190	788.7	157.7	16.1	1.2	7.2	8599.8	573.3	4506.8	1720	305.83	1856.83	232.1	70.84	406.67	178.83	585.5	73.19	22.34	107.33	13.42	3.67	0.67	4.33	0.54	111.67	4.4	22.33	6.82	22104	2763	8.7	71709	69140	8709
55	1	8	27	M	187	1115.1	557.5	37.2	1.47	8.82	7538	1256.3	6661.5	3769	172.73	880.5	110.06	44.01	308.5	187.17	495.67	61.96	24.77	150.5	18.81	5.67	0	5.67	0.71	156.17	10.2	78.08	31.22	13867	1733.38	9	37025	50701	77567
56	1	8	30	M	200	877.4	219.4	21.9	1.24	7.44	7216	288.6	3902.7	1804	257.81	1709	213.63	74.92	237.17	114.83	352	44	15.43	108.5	13.56	1.5	0	1.5	0.19	110	5.1	27.5	9.64	15718	1964.75	7.2	21635	56330	86555
57	1	4	29	F	140	466	93.2	9.3	1.18	7.08	178.7	13.7	22.3	35.7	630.58	1612.33	403.08	61.69	558.83	346.5	905.33	226.33	34.64	115.17	28.79	3.83	0.83	4.67	1.17	119.83	4.5	23.97	3.67	23880	5970	9.1	39183	90810	179
58	1	4	33	F	230	965.6	193.1	17.2	1.22	7.32	51.8	17.3	22	10.4	691.46	1485.33	371.33	52.15	828.83	449.83	1278.67	319.67	44.89	103.5	25.88	1.67	0.17	1.83	0.46	105.33	3.7	21.07	2.96	25169	6292.25	8.8	39036	91928	2936
59	1	4	35	M	170	1008.9	201.8	17.7	1.3	7.8	205.5	18.7	50.7	41.1	676.42	1611.33	402.83	56.47	579.33	513.17	1092.5	273.13	38.29	185.33	46.33	1.83	0	1.83	0.46	187.17	6.5	37.43	5.25	26219	6554.75	9.1
60	1	6	34	M	165	362	90.5	10.1	1.13	6.78	7154	216.8	3818	1788.5	328.06	1682.5	280.42	81.64	202	83.33	285.33	47.56	13.85	61.5	10.25	0.5	0	0.5	0.08	62	3.1	15.5	4.51	11613	1935.5	5.7
61	1	6	30	F	189	555.1	138.8	13.5	1.17	7.02	8554.2	316.8	3845.3	2138.5	351.61	1584	264	71.09	359.83	164.17	524	87.33	23.52	78.5	13.08	1	0.67	1.67	0.28	80.17	3.7	20.04	5.4	19749	3291.5	9

## Sheet: Sheet2
			Subject					Subject	Group0IP10P	TotalDatasetLength	Age	Gender	BW	kcals	Averagekcalsperday	Averagekcalsperhour	METs	MET_Hour	TotalTimeinSedentaryBouts	AverageLengthofSedentaryBouts	MaximumLengthofSedentaryBouts	DailyAverageofSedentaryBouts	TotalTime	Sedentary	Sedentaryperday	Sedentary_percent_day	Light	Lifestyle	LightLifestyle	Lightperday	Light_percent_Day	Moderate	moderateperday	Vigorous	VeryVigorous	vigoroustotal	Vigorousperday	TotalMVPA	percent_inMVPA	AverageMVPAperday	MVPA_percent_Day	StepsCounts	Stepsperday	StepsPerMinute	SITTING	STANDING	LYING
			Group0IP10P
			TotalDatasetLength
			Age
			Gender
			BW
			kcals
			Averagekcalsperday
			Averagekcalsperhour
			METs
			MET_Hour
			TotalTimeinSedentaryBouts
			AverageLengthofSedentaryBouts
			MaximumLengthofSedentaryBouts
			DailyAverageofSedentaryBouts
			TotalTime
			Sedentary
			Sedentaryperday
			Sedentary_percent_day
			Light
			Lifestyle
			LightLifestyle
			Lightperday
			Light_percent_Day
			Moderate
			moderateperday
			Vigorous
			VeryVigorous
			vigoroustotal
			Vigorousperday
			TotalMVPA
			percent_inMVPA
			AverageMVPAperday
			MVPA_percent_Day
			StepsCounts
			Stepsperday
			StepsPerMinute
			SITTING
			STANDING
			LYING
